# Supplementary material for: Novel VPS13B Mutations in Three Large Pakistani Cohen Syndrome Families Suggests a Baloch Variant with Autistic-Like Features
Source: BMC Med Genet. 2015 Jun 25;16:41. doi: 10.1186/s12881-015-0183-0 (PMC4631108; doi:10.1186/s12881-015-0183-0)
Supplement: Additional file 1: Figure S1. — Fundoscopy images for RQMR10 IV-2. [file 12881_2015_183_MOESM1_ESM.docx]

<!--File Compare Report-->

Comparing files D:\PROGRAMS\BMC\FILECOMPARE\12881_2015_183_Article[fc-orig].xml and D:\PROGRAMS\BMC\FILECOMPARE\12881_2015_183_ARTICLE[FC-EXTRACT].XML
***** D:\PROGRAMS\BMC\FILECOMPARE\12881_2015_183_Article[fc-orig].xml
27: <CharacteristicValue Characteristic="MainSubject">
28: Clinical-Molecular Genetics and Cytogenetics
29: </CharacteristicValue>
***** D:\PROGRAMS\BMC\FILECOMPARE\12881_2015_183_ARTICLE[FC-EXTRACT].XML
27: <CharacteristicValue Characteristic="MainSubject">
28: 'Clinical-Molecular Genetics and Cytogenetics
29: </CharacteristicValue>
*****

***** D:\PROGRAMS\BMC\FILECOMPARE\12881_2015_183_Article[fc-orig].xml
31: </ArticleClassification>
32: <ArticleCategory>
***** D:\PROGRAMS\BMC\FILECOMPARE\12881_2015_183_ARTICLE[FC-EXTRACT].XML
31: </ArticleClassification>
32: <ArticleClassification>
33: <ClassificationGroup>
34: <CharacteristicValue Characteristic="MainSubject">
35: Clinical-Molecular Genetics and Cytogenetics
36: </CharacteristicValue>
37: </ClassificationGroup>
38: </ArticleClassification>
39: <ArticleCategory>
*****

***** D:\PROGRAMS\BMC\FILECOMPARE\12881_2015_183_Article[fc-orig].xml
3790: </RefSource>
3791: <RefTarget TargetType="URL" Address="http://exac.broadinstitute.org/"/>
3792: </ExternalRef>
***** D:\PROGRAMS\BMC\FILECOMPARE\12881_2015_183_ARTICLE[FC-EXTRACT].XML
3797: </RefSource>
3798: <RefTarget TargetType="URL" Address="http://exac.broadinstitute.org"/>
3799: </ExternalRef>
*****

***** D:\PROGRAMS\BMC\FILECOMPARE\12881_2015_183_Article[fc-orig].xml
3840: </RefSource>
3841: <RefTarget TargetType="URL" Address="http://smart.embl.de/"/>
3842: </ExternalRef>
***** D:\PROGRAMS\BMC\FILECOMPARE\12881_2015_183_ARTICLE[FC-EXTRACT].XML
3847: </RefSource>
3848: <RefTarget TargetType="URL" Address="http://smart.embl.de"/>
3849: </ExternalRef>
*****

***** D:\PROGRAMS\BMC\FILECOMPARE\12881_2015_183_Article[fc-orig].xml
3911: <Para ID="Par37">
3912: Below is the link to the electronic supplementary material.
3913: <MediaObject ID="MOESM1">
***** D:\PROGRAMS\BMC\FILECOMPARE\12881_2015_183_ARTICLE[FC-EXTRACT].XML
3918: <Para ID="Par37">
3919: <MediaObject ID="MOESM1">
*****

***** D:\PROGRAMS\BMC\FILECOMPARE\12881_2015_183_Article[fc-orig].xml
3916: <CaptionNumber>
3917: Additional file 1: Figure S1
3918: </CaptionNumber>
***** D:\PROGRAMS\BMC\FILECOMPARE\12881_2015_183_ARTICLE[FC-EXTRACT].XML
3922: <CaptionNumber>
3923: Additional file 1: Figure S1.
3924: </CaptionNumber>
*****

***** D:\PROGRAMS\BMC\FILECOMPARE\12881_2015_183_Article[fc-orig].xml
3920: <SimplePara>
3921: Fundoscopy images for RQMR10 IV-2 (DOCX 4468 kb)
3922: </SimplePara>
***** D:\PROGRAMS\BMC\FILECOMPARE\12881_2015_183_ARTICLE[FC-EXTRACT].XML
3926: <SimplePara>
3927: Fundoscopy images for RQMR10 IV-2.
3928: </SimplePara>
*****

***** D:\PROGRAMS\BMC\FILECOMPARE\12881_2015_183_Article[fc-orig].xml
3930: <CaptionNumber>
3931: Additional file 2: Figure S2
3932: </CaptionNumber>
***** D:\PROGRAMS\BMC\FILECOMPARE\12881_2015_183_ARTICLE[FC-EXTRACT].XML
3936: <CaptionNumber>
3937: Additional file 2: Figure S2.
3938: </CaptionNumber>
*****

***** D:\PROGRAMS\BMC\FILECOMPARE\12881_2015_183_Article[fc-orig].xml
3939: </InternalRef>
3940: in the main article (DOCX 113 kb)
3941: </SimplePara>
***** D:\PROGRAMS\BMC\FILECOMPARE\12881_2015_183_ARTICLE[FC-EXTRACT].XML
3945: </InternalRef>
3946: in the main article.
3947: </SimplePara>
*****

***** D:\PROGRAMS\BMC\FILECOMPARE\12881_2015_183_Article[fc-orig].xml
3949: <CaptionNumber>
3950: Additional file 3: Figure S3
3951: </CaptionNumber>
***** D:\PROGRAMS\BMC\FILECOMPARE\12881_2015_183_ARTICLE[FC-EXTRACT].XML
3955: <CaptionNumber>
3956: Additional file 3: Figure S3.
3957: </CaptionNumber>
*****

***** D:\PROGRAMS\BMC\FILECOMPARE\12881_2015_183_Article[fc-orig].xml
3953: <SimplePara>
3954: Brain MRI of ATM02 V-5 (DOCX 426 kb)
3955: </SimplePara>
***** D:\PROGRAMS\BMC\FILECOMPARE\12881_2015_183_ARTICLE[FC-EXTRACT].XML
3959: <SimplePara>
3960: Brain MRI of ATM02 V-5.
3961: </SimplePara>
*****

***** D:\PROGRAMS\BMC\FILECOMPARE\12881_2015_183_Article[fc-orig].xml
3963: <CaptionNumber>
3964: Additional file 4: Table S1
3965: </CaptionNumber>
***** D:\PROGRAMS\BMC\FILECOMPARE\12881_2015_183_ARTICLE[FC-EXTRACT].XML
3969: <CaptionNumber>
3970: Additional file 4: Table S1.
3971: </CaptionNumber>
*****

***** D:\PROGRAMS\BMC\FILECOMPARE\12881_2015_183_Article[fc-orig].xml
3967: <SimplePara>
3968: Shared haplotype between families RQMR10 and ATM02 (DOCX 17 kb)
3969: </SimplePara>
***** D:\PROGRAMS\BMC\FILECOMPARE\12881_2015_183_ARTICLE[FC-EXTRACT].XML
3973: <SimplePara>
3974: Shared haplotype between families RQMR10 and ATM02.
3975: </SimplePara>
*****
